# Supplementary material for: Description of breed ancestry and genetic health traits in arctic sled dog breeds
Source: Canine Med Genet. 2021 Sep 20;8:8. doi: 10.1186/s40575-021-00108-z (PMC8454093; doi:10.1186/s40575-021-00108-z)
Supplement: Supplementary file 1 — Additional file 1: Supplemental Table 1. The distribution of dogs within Arctic sledding populations belonging to various haplogroups and haplotypes. The haplogroups identified by Embark for each sledding population are denoted under the Haplogroup column. Population haplotypes within each haplogroup are adjacent to the named haplogroup. [file 40575_2021_108_MOESM1_ESM.xls]

## Sheet: Thorsrud_Huson_Haplogroups_type
Supplemental Table 1. The distribution of dogs within Arctic sledding populations belonging to each haplogroup and haplotype.
DNA1	Breed	Haplogroup	Haplotype	Number of Dogs
MT	Alaskan sled dog (n=346)	A1a	A17	29
			A261	3
			A381	14
			A388	35
		A1b	A18/19/20/21/27/36/94/109	11
			A310	1
			A315	16
			A361/409/ 611	11
			A414	12
		A1d	A11a/419	16
			A11a	30
			A247	8
			A362	1
			A91/11/ 378	6
			A91/11	8
		A1e	A241	21
			A2a	19
			A470	1
		A2	A211	43
			A29a	28
		B1	B57	4
		C1	C27/37	2
		E	E12	6
			E40	21
	Polar Husky (n=13)	A1a	A17	1
		A1d	A11a	6
		A1e	A241	7
	Siberian Husky (n=89)	A1b	A18/19/20/21/27/36/94/109	1
		A1d	A91/11/378	23
			A91/11	5
		A2	A29a	56
		C1	C27/37	1
			C27	2
		E	E40	1
Y	Alaskan sled dog (n=168)	A	Hc.1	117
		A1a	H1a.1	10
			H1a.17	2
			H1a.18	1
			H1a.46	11
		A1b	Ha.4/11	12
			Ha.4	9
		A2b	H3	1
			Hc.2	1
		C	H5a	1
		D	H7	3
	Polar Husky (n=7)	A	Hc.1	1
		C	H5a	1
		D	H7.1/6/7	1
			H7	4
	Siberian Husky (n=57)	AY	Hc.1	37
		A1b	Ha.4/11	4
			Ha.4	7
		A2b	Hc.2	9
1. MT = mitochondrial DNA, Y = Y chromosome DNA.
The haplogroups identified by Embark for each sledding population are denoted under the Haplogroup column. Population haplotypes within each haplogroup are adjacent to the named haplogroup.
